# Supplementary material for: Functionalized Linear Conjugated Polymer/TiO2 Heterojunctions for Significantly Enhancing Photocatalytic H2 Evolution
Source: Molecules. 2024 Feb 29;29(5):1103. doi: 10.3390/molecules29051103 (PMC10935027; doi:10.3390/molecules29051103)
Supplement: Supplementary file 1 [file molecules-29-01103-s001.zip]

Archive with 1 entries (1 files):
- molecules-2882020-supplementary.pdf
